# Supplementary material for: Exploring Deep Eutectic Solvents as Pharmaceutical Excipients: Enhancing the Solubility of Ibuprofen and Mefenamic Acid
Source: Pharmaceuticals (Basel). 2024 Oct 2;17(10):1316. doi: 10.3390/ph17101316 (PMC11510164; doi:10.3390/ph17101316)
Supplement: Supplementary file 1 [file pharmaceuticals-17-01316-s001.zip]

Archive with 1 entries (1 files):
- pharmaceuticals-3155877-supplementary.pdf
